# Supplementary material for: Zika virus disrupts molecular fingerprinting of human neurospheres
Source: Sci Rep. 2017 Jan 23;7:40780. doi: 10.1038/srep40780 (PMC5256095; doi:10.1038/srep40780)
Supplement: Supplementary Table S1 [file srep40780-s2.xls]

## Sheet: MatrixOutput
Estimates of Evolutionary Divergence between Sequences
		1	2	3	4	5	6	7	8	9	10	11	12	13	14	15	16	17	18	19	20	21	22	23	24	25	26	27	28	29	30	31	32	33
1	ZIKV/AB0025/Brazil/2015
2	ZIKV/KU509998/Haiti/1225/2014/Homo_sapiens/Haiti/2014	0.00249465
3	ZIKV/KU321639/ZikaSPH2015/Homo_sapiens/Brazil/2015	0.00249465	0
4	ZIKV/KU729218/BeH828305/Homo_sapiens/Brazil/2015	0.0017819	0.000712758	0.000712758
5	ZIKV/KU365780/BeH815744/Homo_sapiens/Brazil/2015	0.00213828	0.00106914	0.00106914	0.000356379
6	ZIKV/KU365777/BeH818995/Homo_sapiens/Brazil/2015	0.00213828	0.00106914	0.00106914	0.000356379	0
7	ZIKV/KU365779/BeH819966/Homo_sapiens/Brazil/2015	0.00213828	0.00106914	0.00106914	0.000356379	0	0
8	ZIKV/KU707826/SSABR1/Homo_sapiens/Brazil/2015	0.00213828	0.00106914	0.00106914	0.000356379	0	0	0
9	ZIKV/KU501215/PRVABC59/Homo_sapiens/Puerto_Rico/2015	0.00320741	0.00213828	0.00213828	0.00142552	0.00106914	0.00106914	0.00106914	0.00106914
10	ZIKV/KU365778/BeH819015/Homo_sapiens/Brazil/2015	0.00356379	0.00249465	0.00249465	0.0017819	0.00142552	0.00142552	0.00142552	0.00142552	0.0017819
11	ZIKV/KU312312/Z1106033/Homo_sapiens/Suriname/2015	0.00356379	0.00249465	0.00249465	0.0017819	0.00142552	0.00142552	0.00142552	0.00142552	0.00249465	0.00285103
12	ZIKV/KU926310/Rio-S1/Homo_sapiens/Brazil/2016	0.00320741	0.00213828	0.00213828	0.00142552	0.0017819	0.0017819	0.0017819	0.0017819	0.00285103	0.00320741	0.00320741
13	ZIKV/KU729217/BeH823339/Homo_sapiens/Brazil/2015	0.00427655	0.00320741	0.00320741	0.00249465	0.00285103	0.00285103	0.00285103	0.00285103	0.00392017	0.00427655	0.00427655	0.00249465
14	ZIKV/KU853013/Dominican_Republic/2016/PD2/Homo_sapiens/Italy/2016	0.00392017	0.00285103	0.00285103	0.00213828	0.00249465	0.00249465	0.00249465	0.00249465	0.00356379	0.00392017	0.00392017	0.00213828	0.00249465
15	ZIKV/KU497555/Brazil-ZKV2015/Homo_sapiens/Brazil/2015	0.00392017	0.00285103	0.00285103	0.00213828	0.00249465	0.00249465	0.00249465	0.00249465	0.00356379	0.00392017	0.00392017	0.00356379	0.00463293	0.00427655
16	ZIKV/KU991811/Brazil-2016-INMI1/Homo_sapiens/Italy/2016	0.00427655	0.00320741	0.00320741	0.00249465	0.00285103	0.00285103	0.00285103	0.00285103	0.00392017	0.00427655	0.00427655	0.00392017	0.00498931	0.00463293	0.00320741
17	ZIKV/KU820898/GZ01/Homo_sapiens/China/2016	0.00463293	0.00356379	0.00356379	0.00285103	0.00249465	0.00249465	0.00249465	0.00249465	0.00285103	0.00320741	0.00392017	0.00427655	0.00534569	0.00498931	0.00498931	0.00463293
18	ZIKV/KU926309/Rio-U1/Homo_sapiens/Brazil/2016	0.00392017	0.00285103	0.00285103	0.00213828	0.00249465	0.00249465	0.00249465	0.00249465	0.00356379	0.00392017	0.00392017	0.00356379	0.00392017	0.00427655	0.00427655	0.00463293	0.00498931
19	ZIKV/KU870645/FB-GWUH-2016/Homo_sapiens/USA/2016	0.00427655	0.00320741	0.00320741	0.00249465	0.00285103	0.00285103	0.00285103	0.00285103	0.00392017	0.00427655	0.00427655	0.00392017	0.00498931	0.00463293	0.00463293	0.00498931	0.00534569	0.00392017
20	ZIKV/KU501217/8375/Homo_sapiens/Guatemala/2015	0.00356379	0.00249465	0.00249465	0.0017819	0.00213828	0.00213828	0.00213828	0.00213828	0.00320741	0.00356379	0.00356379	0.00320741	0.00427655	0.00392017	0.00392017	0.00427655	0.00463293	0.00320741	0.00142552
21	ZIKV/KU922923/MEX/InDRE/Lm/2016/Homo_sapiens/Mexico/2016	0.00498931	0.00392017	0.00392017	0.00320741	0.00356379	0.00356379	0.00356379	0.00356379	0.00463293	0.00498931	0.00498931	0.00463293	0.00570207	0.00534569	0.00392017	0.00427655	0.00605845	0.00534569	0.00570207	0.00498931
22	ZIKV/KU647676/MRS_OPY_Martinique_PaRi_2015/Homo_sapiens/Martinique/2015	0.00463293	0.00356379	0.00356379	0.00285103	0.00320741	0.00320741	0.00320741	0.00320741	0.00427655	0.00463293	0.00463293	0.00427655	0.00534569	0.00498931	0.00356379	0.00392017	0.00570207	0.00498931	0.00534569	0.00463293	0.000356379
23	ZIKV/KU527068/Natal_RGN/Homo_sapiens/Brazil/2015	0.00570207	0.00463293	0.00463293	0.00392017	0.00427655	0.00427655	0.00427655	0.00427655	0.00534569	0.00570207	0.00570207	0.00320741	0.00498931	0.00463293	0.00605845	0.00641483	0.0067712	0.00605845	0.00641483	0.00570207	0.00712758	0.0067712
24	ZIKV/KU681081/Zika_virus/H.sapiens-tc/THA/2014/SV0127-14/Homo_sapiens/Thailand/2014	0.0117605	0.0106914	0.0106914	0.00997862	0.010335	0.010335	0.010335	0.010335	0.0114041	0.0117605	0.0117605	0.0114041	0.0124733	0.0121169	0.0114041	0.0117605	0.0128297	0.0121169	0.0124733	0.0117605	0.0124733	0.0121169	0.0138988
25	ZIKV/EU545988/EC-Yap/Homo_sapiens/Micronesia/2007	0.0224519	0.0213828	0.0213828	0.02067	0.0210264	0.0210264	0.0210264	0.0210264	0.0220955	0.0224519	0.0224519	0.0220955	0.0231646	0.0228083	0.0220955	0.0217391	0.023521	0.0224519	0.0231646	0.0224519	0.0231646	0.0228083	0.0245902	0.0213828
26	ZIKV/KU681082/Zika_virus/H.sapiens-tc/PHL/2012/CPC-0740/Homo_sapiens/Philippines/2012	0.0224519	0.0213828	0.0213828	0.02067	0.0210264	0.0210264	0.0210264	0.0210264	0.0220955	0.0224519	0.0224519	0.0220955	0.0231646	0.0228083	0.0220955	0.0217391	0.023521	0.0224519	0.0231646	0.0224519	0.0231646	0.0228083	0.0245902	0.02067	0.0142552
27	ZIKV/KU955593/Zika_virus/H.sapiens-tc/KHM/2010/FSS13025/Homo_sapiens/Cambodia/2010	0.0185317	0.0174626	0.0174626	0.0167498	0.0171062	0.0171062	0.0171062	0.0171062	0.0181753	0.0185317	0.0185317	0.0181753	0.0192445	0.0188881	0.0181753	0.0185317	0.0196009	0.0188881	0.0185317	0.017819	0.0192445	0.0188881	0.02067	0.0167498	0.0167498	0.0146115
28	ZIKV/HQ234499/P6-740/Aedes_aegypti/Malaysia/1966	0.0452602	0.044191	0.044191	0.0434783	0.0438346	0.0438346	0.0438346	0.0438346	0.0449038	0.0452602	0.0445474	0.044191	0.0452602	0.044191	0.0449038	0.0431219	0.0456165	0.0456165	0.0459729	0.0452602	0.0452602	0.0449038	0.0466857	0.044191	0.0409836	0.0402708	0.0395581
29	ZIKV/KU955595/Zika_virus/A.taylori-tc/SEN/1984/41671-DAK/Aedes_taylori/Senegal/1984	0.120813	0.119743	0.119743	0.119031	0.119387	0.119387	0.119387	0.119387	0.119743	0.1201	0.119031	0.119743	0.1201	0.118318	0.119031	0.119031	0.120456	0.119743	0.120813	0.1201	0.118674	0.118318	0.122238	0.119031	0.117249	0.114754	0.117605	0.106914
30	ZIKV/KU955592/Zika_virus/A.taylori-tc/SEN/1984/41662-DAK/Aedes_taylori/Senegal/1984	0.120813	0.119743	0.119743	0.119031	0.119387	0.119387	0.119387	0.119387	0.119743	0.1201	0.119031	0.119743	0.1201	0.118318	0.119031	0.119031	0.120456	0.119743	0.120813	0.1201	0.118674	0.118318	0.122238	0.119031	0.117249	0.114754	0.117605	0.106914	0
31	ZIKV/KU955591/Zika_virus/A.africanus-tc/SEN/1984/41525-DAK/Aedes_africanus/Senegal/1984	0.120813	0.119743	0.119743	0.119031	0.119387	0.119387	0.119387	0.119387	0.119743	0.1201	0.119031	0.119743	0.1201	0.118318	0.119031	0.119031	0.120456	0.119743	0.120813	0.1201	0.118674	0.118318	0.122238	0.119031	0.117249	0.114754	0.117605	0.106914	0	0
32	ZIKV/HQ234501/ArD_41519/Aedes_africanus/Senegal/1984	0.120456	0.119387	0.119387	0.118674	0.119031	0.119031	0.119031	0.119031	0.119387	0.119743	0.118674	0.119387	0.119743	0.117962	0.118674	0.118318	0.1201	0.119387	0.120456	0.119743	0.118318	0.117962	0.121882	0.118674	0.115823	0.114041	0.117605	0.106914	0.00570207	0.00570207	0.00570207
33	ZIKV/HQ234500/IbH_30656/Homo_sapiens/Nigeria/1968	0.121882	0.120813	0.120813	0.1201	0.120456	0.120456	0.120456	0.120456	0.120813	0.121169	0.1201	0.1201	0.121169	0.118674	0.120813	0.119743	0.120813	0.120813	0.121882	0.121169	0.121169	0.120813	0.123307	0.122951	0.118674	0.115467	0.118318	0.107627	0.0292231	0.0292231	0.0292231	0.0292231
34	ZIKV/HQ234498/MR_766/sentinel_rhesus/Uganda/1947	0.11618	0.115823	0.115823	0.11511	0.114754	0.114754	0.114754	0.114754	0.114398	0.115467	0.11511	0.115823	0.11618	0.113685	0.115823	0.11511	0.115823	0.115823	0.116892	0.11618	0.114754	0.114398	0.117605	0.117249	0.113685	0.110834	0.111547	0.100499	0.0616536	0.0616536	0.0616536	0.0627227	0.0666429
	Legenda
		Asian/H. sapiens
		African/H. sapiens
		Asian/A. aegypti
