# Supplementary material for: Zika virus disrupts molecular fingerprinting of human neurospheres
Source: Sci Rep. 2017 Jan 23;7:40780. doi: 10.1038/srep40780 (PMC5256095; doi:10.1038/srep40780)
Supplement: Supplementary Table S2 [file srep40780-s3.xls]

## Sheet: Protein_list
Supplementary Table 1: List of regulated proteins
Accession	GeneName	Description	P-VALUE	LogFC
Q86V81	ALYREF	THO complex subunit 4	0.00553255	-6.77382
P35504	UGT1A5	UDP-glucuronosyltransferase 1-5	4.63038e-06	-5.82594
O95785	WIZ	Protein Wiz	0.0113964	-5.8209
B7ZC32	KIF28P	Kinesin-like protein KIF28P	0.00957669	-5.75784
O95302	FKBP9	Peptidyl-prolyl cis-trans isomerase FKBP9	0.012241	-5.67867
Q9NPD8	UBE2T	Ubiquitin-conjugating enzyme E2 T	2.94172e-06	-5.61743
Q92917	GPKOW	G patch domain and KOW motifs-containing protein	0.000523003	-5.5305
Q5VW36	FOCAD	Focadhesin	0.00105499	-5.23643
Q9Y5P4	COL4A3BP	Collagen type IV alpha-3-binding protein	0.0065242	-4.92729
O15360	FANCA	Fanconi anemia group A protein	0.0243937	-4.80398
A0A0A0MQV2	RPS6KA5	Ribosomal protein S6 kinase	9.03197e-05	-4.60275
Q5VUJ6	LRCH2	Leucine-rich repeat and calponin homology domain-containing protein 2	8.82595e-05	-4.45606
Q05469	LIPE	Hormone-sensitive lipase	0.0115015	-4.29102
Q92736	RYR2	Ryanodine receptor 2	0.00198541	-4.19844
P30405	PPIF	Peptidyl-prolyl cis-trans isomerase F, mitochondrial	1.6246e-05	-3.83891
O00264	PGRMC1	Membrane-associated progesterone receptor component 1	0.00116148	-3.78277
P00374	DHFR	Dihydrofolate reductase	0.0070191	-3.7619
Q9BRK0	REEP2	Receptor expression-enhancing protein 2	0.0199412	-3.65261
Q9BVV6	KIAA0586	Protein TALPID3	0.0330345	-3.62552
Q9ULK4	MED23	Mediator of RNA polymerase II transcription subunit 23	0.0338841	-3.61039
Q92823	NRCAM	Neuronal cell adhesion molecule	0.0172919	-3.51698
Q8IUG5	MYO18B	Unconventional myosin-XVIIIb	0.00134017	-3.48659
Q9H792	PEAK1	Pseudopodium-enriched atypical kinase 1	0.0323123	-3.45989
P49454	CENPF	Centromere protein F	0.0468663	-3.35647
O15020	SPTBN2	Spectrin beta chain, non-erythrocytic 2	9.36411e-06	-3.21331
P01266	TG	Thyroglobulin	0.040717	-3.06219
P61160	ACTR2	Actin-related protein 2	0.0359623	-3.00959
Q9P225	DNAH2	Dynein heavy chain 2, axonemal	0.000115127	-3.00497
Q12996	CSTF3	Cleavage stimulation factor subunit 3	0.0290869	-3.00369
Q86WT6	TRIM69	E3 ubiquitin-protein ligase TRIM69	0.00166885	-2.96047
P17987	TCP1	T-complex protein 1 subunit alpha	0.00193577	-2.91602
Q00796	SORD	Sorbitol dehydrogenase	0.0241276	-2.9093
O43151	TET3	Methylcytosine dioxygenase TET3	0.0476818	-2.80754
Q15058	KIF14	Kinesin-like protein KIF14	0.037961	-2.74071
P00918	CA2	Carbonic anhydrase 2	0.0110639	-2.68684
P0C221	CCDC175	Coiled-coil domain-containing protein 175	0.0298899	-2.68542
Q96AE4	FUBP1	Far upstream element-binding protein 1	0.00407196	-2.66995
Q03252	LMNB2	Lamin-B2	0.0100799	-2.60045
S4R3N3	FBXW7	F-box/WD repeat-containing protein 7 (Fragment)	0.00113691	-2.54775
Q99715	COL12A1	Collagen alpha-1(XII) chain	0.00533222	-2.51753
Q8IVU1	IGDCC3	Immunoglobulin superfamily DCC subclass member 3	0.0176232	-2.43989
Q7Z3D6	C14orf159	UPF0317 protein C14orf159, mitochondrial	0.0231354	-2.42093
A6NMH6	SEPT8	Septin-8	0.00996366	-2.4121
Q9NRE2	TSHZ2	Teashirt homolog 2	0.0121445	-2.31167
Q8WXF1	PSPC1	Paraspeckle component 1	0.00543857	-2.30809
Q9UBC2	EPS15L1	Epidermal growth factor receptor substrate 15-like 1	0.0196166	-2.30173
Q6ZMZ3	SYNE3	Nesprin-3	0.037436	-2.29704
Q702N8	XIRP1	Xin actin-binding repeat-containing protein 1	0.0478024	-2.25669
O00139	KIF2A	Kinesin-like protein KIF2A	0.00825547	-2.24861
Q96RS6	NUDCD1	NudC domain-containing protein 1	0.00540685	-2.19268
P46779	RPL28	60S ribosomal protein L28	0.0297426	-2.12255
P62244	RPS15A	40S ribosomal protein S15a	0.0556113	-2.1223
O00291	HIP1	Huntingtin-interacting protein 1	0.0402126	-2.08129
Q01469	FABP5	Fatty acid-binding protein, epidermal	0.017973	-2.06051
P19022	CDH2	Cadherin-2	0.00482033	-2.05579
P40692	MLH1	DNA mismatch repair protein Mlh1	0.0497642	-1.9835
Q86UT6	NLRX1	NLR family member X1	0.0429673	-1.95744
Q8TDQ7	GNPDA2	Glucosamine-6-phosphate isomerase 2	0.00170899	-1.94916
Q13424	SNTA1	Alpha-1-syntrophin	0.00533432	-1.94517
Q9BY49	PECR	Peroxisomal trans-2-enoyl-CoA reductase	5.98876e-09	-1.77384
O43399	TPD52L2	Tumor protein D54	0.0398854	-1.76619
Q7L099	RUFY3	Protein RUFY3	0.0120761	-1.73916
Q9C0C2	TNKS1BP1	182 kDa tankyrase-1-binding protein	0.038823	-1.72573
A0A0A0MTN0	CUL2	Cullin-2	0.0449306	-1.71296
Q86VN1	VPS36	Vacuolar protein-sorting-associated protein 36	0.00866276	-1.68517
P78356	PIP4K2B	Phosphatidylinositol 5-phosphate 4-kinase type-2 beta	0.0562085	-1.66986
P27361	MAPK3	Mitogen-activated protein kinase 3	0.000339224	-1.6584
O96020	CCNE2	G1/S-specific cyclin-E2	0.0271592	-1.65595
P36776	LONP1	Lon protease homolog, mitochondrial	0.0358205	-1.6411
P62820	RAB1A	Ras-related protein Rab-1A	0.00224979	-1.63384
Q9UPW6	SATB2	DNA-binding protein SATB2	0.0047728	-1.62621
O43598	DNPH1	2'-deoxynucleoside 5'-phosphate N-hydrolase 1	0.000555547	-1.61763
O15347	HMGB3	High mobility group protein B3	0.0468185	-1.6131
Q13733	ATP1A4	Sodium/potassium-transporting ATPase subunit alpha-4	0.004373	-1.58957
Q9P2K8	EIF2AK4	Eukaryotic translation initiation factor 2-alpha kinase 4	0.00220464	-1.57873
P42166	TMPO	Lamina-associated polypeptide 2, isoform alpha	0.0123835	-1.57388
Q9NQX3	GPHN	Gephyrin	0.0159268	-1.47641
P13804	ETFA	Electron transfer flavoprotein subunit alpha, mitochondrial	0.0285232	-1.47043
Q9C0C9	UBE2O	(E3-independent) E2 ubiquitin-conjugating enzyme	0.0487101	-1.46928
P42694	HELZ	Probable helicase with zinc finger domain	0.00258498	-1.46703
Q8TF05	PPP4R1	Serine/threonine-protein phosphatase 4 regulatory subunit 1	0.019231	-1.44806
P35658	NUP214	Nuclear pore complex protein Nup214	0.000321797	-1.41708
Q8IYJ1	CPNE9	Copine-9	0.0467352	-1.41193
Q96AB3	ISOC2	Isochorismatase domain-containing protein 2	0.00574187	-1.38935
Q99996	AKAP9	A-kinase anchor protein 9	1.06353e-05	-1.36052
P05556	ITGB1	Integrin beta-1	0.000590624	-1.35341
B1AKJ5	NRDC	Nardilysin (N-arginine dibasic convertase), isoform CRA_d	0.0614928	-1.35117
P13637	ATP1A3	Sodium/potassium-transporting ATPase subunit alpha-3	0.0104547	-1.31167
Q9Y3C6	PPIL1	Peptidyl-prolyl cis-trans isomerase-like 1	0.0369087	-1.29631
Q12802	AKAP13	A-kinase anchor protein 13	0.0302105	-1.28892
Q8TBY8	PMFBP1	Polyamine-modulated factor 1-binding protein 1	0.00143078	-1.28877
O75815	BCAR3	Breast cancer anti-estrogen resistance protein 3	0.0185252	-1.27665
Q00688	FKBP3	Peptidyl-prolyl cis-trans isomerase FKBP3	0.0596523	-1.25452
Q8IXI1	RHOT2	Mitochondrial Rho GTPase 2	0.0657671	-1.23154
O95714	HERC2	E3 ubiquitin-protein ligase HERC2	0.0436775	-1.23004
P42167	TMPO	Lamina-associated polypeptide 2, isoforms beta/gamma	0.0123264	-1.18965
P41252	IARS	Isoleucine--tRNA ligase, cytoplasmic	0.00914014	-1.18387
Q9Y2I1	NISCH	Nischarin	0.0114635	-1.17249
O14559	ARHGAP33	Rho GTPase-activating protein 33	0.000126779	-1.14703
Q9Y6D9	MAD1L1	Mitotic spindle assembly checkpoint protein MAD1	0.0383586	-1.1241
Q8WUI4	HDAC7	Histone deacetylase 7	0.0624403	-1.06726
P80404	ABAT	4-aminobutyrate aminotransferase, mitochondrial	0.0146266	-1.05877
P12755	SKI	Ski oncogene	0.0182144	-1.05254
P49006	MARCKSL1	MARCKS-related protein	0.0358399	-1.03372
Q9ULH0	KIDINS220	Kinase D-interacting substrate of 220 kDa	0.0240365	-1.02195
P53675	CLTCL1	Clathrin heavy chain 2	0.00601127	-0.993702
Q9BVK6	TMED9	Transmembrane emp24 domain-containing protein 9	0.00811501	-0.991254
Q9H9A6	LRRC40	Leucine-rich repeat-containing protein 40	0.0316441	-0.955591
Q9UBC5	MYO1A	Unconventional myosin-Ia	0.0270623	-0.950407
Q92922	SMARCC1	SWI/SNF complex subunit SMARCC1	0.00124761	-0.937668
P53618	COPB1	Coatomer subunit beta	6.89268e-05	-0.93757
Q8TB73	NDNF	Protein NDNF	0.00911327	-0.928863
Q92538	GBF1	Golgi-specific brefeldin A-resistance guanine nucleotide exchange factor 1	0.0666422	-0.928655
Q5S007	LRRK2	Leucine-rich repeat serine/threonine-protein kinase 2	0.0259479	-0.91815
P02462	COL4A1	Collagen alpha-1(IV) chain	0.0448426	-0.917167
P59046	NLRP12	NACHT, LRR and PYD domains-containing protein 12	0.0463416	-0.915682
Q8NEU8	APPL2	DCC-interacting protein 13-beta	0.0226312	-0.902596
Q9NVI7	ATAD3A	ATPase family AAA domain-containing protein 3A	0.0302552	-0.899959
P62304	SNRPE	Small nuclear ribonucleoprotein E	0.0713034	-0.875048
Q9Y618	NCOR2	Nuclear receptor corepressor 2	0.0624358	-0.873804
P54296	MYOM2	Myomesin-2	0.0358639	-0.873679
Q00341	HDLBP	Vigilin	0.00487458	-0.87082
P36873	PPP1CC	Serine/threonine-protein phosphatase PP1-gamma catalytic subunit	0.0447359	-0.864134
Q6ZRR7	LRRC9	Leucine-rich repeat-containing protein 9	0.0125402	-0.859958
Q9P2E9	RRBP1	Ribosome-binding protein 1	0.0452483	-0.856068
P61964	WDR5	WD repeat-containing protein 5	0.012597	-0.850597
Q12789	GTF3C1	General transcription factor 3C polypeptide 1	0.036741	-0.809486
P49748	ACADVL	Very long-chain specific acyl-CoA dehydrogenase, mitochondrial	0.0509478	-0.798105
A0AVT1	UBA6	Ubiquitin-like modifier-activating enzyme 6	0.0340845	-0.787063
Q92785	DPF2	Zinc finger protein ubi-d4	0.0464851	-0.784753
Q9NQC3	RTN4	Reticulon-4	0.000972119	-0.784398
Q92793	CREBBP	CREB-binding protein	0.0481625	-0.78222
Q15366	PCBP2	Poly(rC)-binding protein 2	0.00528456	-0.781806
O60469	DSCAM	Down syndrome cell adhesion molecule	0.0103101	-0.771868
Q8TE60	ADAMTS18	A disintegrin and metalloproteinase with thrombospondin motifs 18	0.0118531	-0.765645
P23246	SFPQ	Splicing factor, proline- and glutamine-rich	0.0574347	-0.762984
O14979	HNRNPDL	Heterogeneous nuclear ribonucleoprotein D-like	0.0633766	-0.755705
Q9Y383	LUC7L2	Putative RNA-binding protein Luc7-like 2	0.0053789	-0.744238
Q8TF21	ANKRD24	Ankyrin repeat domain-containing protein 24	0.0367213	-0.722718
Q8WWI1	LMO7	LIM domain only protein 7	0.03583	-0.717989
Q9NZJ4	SACS	Sacsin	0.04891	-0.705891
P49720	PSMB3	Proteasome subunit beta type-3	0.00708298	-0.697114
A0A075B749	PDE4DIP	Myomegalin	0.00790064	-0.695524
Q76KP1	B4GALNT4	N-acetyl-beta-glucosaminyl-glycoprotein 4-beta-N-acetylgalactosaminyltransferase 1	0.0575199	-0.675828
P00387	CYB5R3	NADH-cytochrome b5 reductase 3	0.000167566	-0.646878
O60341	KDM1A	Lysine-specific histone demethylase 1A	0.0537383	-0.632601
P78347	GTF2I	General transcription factor II-I	0.0161598	-0.629687
Q8TET4	GANC	Neutral alpha-glucosidase C	0.0375772	-0.628251
P37802	TAGLN2	Transgelin-2	0.00859589	-0.625498
Q53GQ0	HSD17B12	Very-long-chain 3-oxoacyl-CoA reductase	0.00116297	-0.609118
Q66LE6	PPP2R2D	Serine/threonine-protein phosphatase 2A 55 kDa regulatory subunit B delta isoform	0.0494582	-0.605287
P40937	RFC5	Replication factor C subunit 5	0.00750287	-0.596266
F8W822	GIT2	ARF GTPase-activating protein GIT2	0.0286745	-0.567901
P26599	PTBP1	Polypyrimidine tract-binding protein 1	0.0305316	-0.561138
P48637	GSS	Glutathione synthetase	0.0378532	-0.558445
P55157	MTTP	Microsomal triglyceride transfer protein large subunit	0.00459268	-0.556361
Q8WZA1	POMGNT1	Protein O-linked-mannose beta-1,2-N-acetylglucosaminyltransferase 1	0.0512325	-0.546001
Q9ULV4	CORO1C	Coronin-1C	0.0442108	-0.530253
E9PN17	ATP5L	ATP synthase subunit g, mitochondrial	0.00026012	-0.528605
F2Z2Y8	TOLLIP	Toll-interacting protein	0.0157522	-0.519276
F5H1S8	MLEC	Malectin (Fragment)	0.00610342	-0.517901
B5MCX3	SEPT2	Septin-2	0.00800096	-0.509942
C9JAB2	SRSF7	Serine/arginine-rich-splicing factor 7	0.00668591	-0.496708
E9PKL7	RAB2A	Ras-related protein Rab-2A	0.0105525	-0.490419
P31689	DNAJA1	DnaJ homolog subfamily A member 1	0.00471263	-0.486162
Q96EY7	PTCD3	Pentatricopeptide repeat domain-containing protein 3, mitochondrial	0.0688762	-0.461478
P51610	HCFC1	Host cell factor 1	0.0149636	-0.452964
Q08043	ACTN3	Alpha-actinin-3	0.0274827	-0.441968
B5MDF5	RAN	GTP-binding nuclear protein Ran	0.0171991	-0.438763
P25787	PSMA2	Proteasome subunit alpha type-2	0.0239573	-0.432628
Q7Z443	PKD1L3	Polycystic kidney disease protein 1-like 3	0.0599413	-0.431687
Q9NZJ7	MTCH1	Mitochondrial carrier homolog 1	0.0414564	-0.430985
P25788	PSMA3	Proteasome subunit alpha type-3	0.0266464	-0.420807
Q14566	MCM6	DNA replication licensing factor MCM6	0.0400806	-0.396099
O43776	NARS	Asparagine--tRNA ligase, cytoplasmic	0.00942207	-0.391459
O60486	PLXNC1	Plexin-C1	0.0186157	-0.376712
Q96M29	TEKT5	Tektin-5	0.042083	-0.369176
Q6YP21	CCBL2	Kynurenine--oxoglutarate transaminase 3	0.0487829	-0.362685
H0Y786	NEB	Nebulin (Fragment)	0.00493084	-0.355291
O75083	WDR1	WD repeat-containing protein 1	0.00111588	-0.355147
Q96JM2	ZNF462	Zinc finger protein 462	0.0517797	-0.344189
Q7KZF4	SND1	Staphylococcal nuclease domain-containing protein 1	0.0551447	-0.336157
Q8IWY9	CDAN1	Codanin-1	0.0411932	-0.314971
Q9Y2A7	NCKAP1	Nck-associated protein 1	0.0389285	-0.30827
Q52LJ0	FAM98B	Protein FAM98B	0.0553242	-0.300909
F5H4R6	NAP1L1	Nucleosome assembly protein 1-like 1	0.0302595	-0.296224
P48449	LSS	Lanosterol synthase	0.0436117	-0.292871
P39687	ANP32A	Acidic leucine-rich nuclear phosphoprotein 32 family member A	0.00077416	-0.290741
P10586	PTPRF	Receptor-type tyrosine-protein phosphatase F	0.0477757	-0.286247
P28070	PSMB4	Proteasome subunit beta type-4	0.00146362	-0.280376
Q96G01	BICD1	Protein bicaudal D homolog 1	0.058754	-0.246249
Q9BTT0	ANP32E	Acidic leucine-rich nuclear phosphoprotein 32 family member E	0.00976277	-0.237488
P61204	ARF3	ADP-ribosylation factor 3	0.00927192	-0.226154
Q9UQ13	SHOC2	Leucine-rich repeat protein SHOC-2	0.0309154	-0.21835
Q8N163	CCAR2	Cell cycle and apoptosis regulator protein 2	0.0456146	-0.192557
Q7Z7A1	CNTRL	Centriolin	0.0443808	-0.181005
Q9UBF2	COPG2	Coatomer subunit gamma-2	0.0548331	-0.170105
Q66K14	TBC1D9B	TBC1 domain family member 9B	0.0493336	-0.00816095
Q15008	PSMD6	26S proteasome non-ATPase regulatory subunit 6	0.0324879	0.00827784
Q9UQ80	PA2G4	Proliferation-associated protein 2G4	0.0450543	0.0171941
P20674	COX5A	Cytochrome c oxidase subunit 5A, mitochondrial	0.0272673	0.0284969
P16144	ITGB4	Integrin beta-4	0.0254635	0.0372997
Q96JN2	CCDC136	Coiled-coil domain-containing protein 136	0.0420004	0.0471472
P62249	RPS16	40S ribosomal protein S16	0.0177853	0.116759
P12277	CKB	Creatine kinase B-type	0.0409254	0.128606
Q8N1I0	DOCK4	Dedicator of cytokinesis protein 4	0.0459648	0.151267
P35998	PSMC2	26S protease regulatory subunit 7	0.0217342	0.157712
P78406	RAE1	mRNA export factor	0.0158362	0.200446
P12955	PEPD	Xaa-Pro dipeptidase	0.0179104	0.201152
Q58FF7	HSP90AB3P	Putative heat shock protein HSP 90-beta-3	0.0134657	0.202572
P46783	RPS10	40S ribosomal protein S10	0.0338006	0.220106
P46776	RPL27A	60S ribosomal protein L27a	0.0501853	0.221432
Q6N021	TET2	Methylcytosine dioxygenase TET2	0.039272	0.239232
P35579	MYH9	Myosin-9	0.00564736	0.239923
P61313	RPL15	60S ribosomal protein L15	0.0116532	0.252206
P61224	RAP1B	Ras-related protein Rap-1b	0.0128917	0.256118
P41240	CSK	Tyrosine-protein kinase CSK	0.0231936	0.276077
Q14692	BMS1	Ribosome biogenesis protein BMS1 homolog	0.000836103	0.284639
O15372	EIF3H	Eukaryotic translation initiation factor 3 subunit H	0.000315603	0.28827
Q13200	PSMD2	26S proteasome non-ATPase regulatory subunit 2	0.0153839	0.296952
Q9NQW6	ANLN	Actin-binding protein anillin	0.047896	0.302392
P54687	BCAT1	Branched-chain-amino-acid aminotransferase, cytosolic	0.00237144	0.304749
Q9UI15	TAGLN3	Transgelin-3	0.0506525	0.310655
P0DMV8	HSPA1A	Heat shock 70 kDa protein 1A	0.000307164	0.31314
Q7Z406	MYH14	Myosin-14	0.0316571	0.324078
P07814	EPRS	Bifunctional glutamate/proline--tRNA ligase	0.0201117	0.332929
P99999	CYCS	Cytochrome c	6.2897e-05	0.347417
O15144	ARPC2	Actin-related protein 2/3 complex subunit 2	0.0019334	0.35176
O14980	XPO1	Exportin-1	0.0510635	0.383603
Q5IJ48	CRB2	Protein crumbs homolog 2	0.012833	0.403107
P20618	PSMB1	Proteasome subunit beta type-1	0.0122757	0.408529
P15880	RPS2	40S ribosomal protein S2	0.025009	0.408892
Q13347	EIF3I	Eukaryotic translation initiation factor 3 subunit I	0.0186695	0.41444
P02790	HPX	Hemopexin	0.0364045	0.419441
P47897	QARS	Glutamine--tRNA ligase	0.00468042	0.423612
O60281	ZNF292	Zinc finger protein 292	0.00130019	0.42405
P11216	PYGB	Glycogen phosphorylase, brain form	0.00935601	0.429278
P17980	PSMC3	26S protease regulatory subunit 6A	0.000105183	0.430542
Q07065	CKAP4	Cytoskeleton-associated protein 4	0.0330684	0.432102
Q04724	TLE1	Transducin-like enhancer protein 1	0.00393046	0.434012
Q15418	RPS6KA1	Ribosomal protein S6 kinase alpha-1	0.0232658	0.460859
Q14204	DYNC1H1	Cytoplasmic dynein 1 heavy chain 1	0.0622595	0.462757
Q9HAV7	GRPEL1	GrpE protein homolog 1, mitochondrial	0.0126065	0.463843
P36542	ATP5C1	ATP synthase subunit gamma, mitochondrial	0.0257923	0.466793
P07196	NEFL	Neurofilament light polypeptide	0.0528503	0.467004
Q8N165	PDIK1L	Serine/threonine-protein kinase PDIK1L	0.00301011	0.485039
Q53EL6	PDCD4	Programmed cell death protein 4	0.0194736	0.486416
Q9BS26	ERP44	Endoplasmic reticulum resident protein 44	0.00192187	0.507755
Q07021	C1QBP	Complement component 1 Q subcomponent-binding protein, mitochondrial	4.95885e-05	0.51597
Q05639	EEF1A2	Elongation factor 1-alpha 2	0.0238483	0.529471
P11177	PDHB	Pyruvate dehydrogenase E1 component subunit beta, mitochondrial	0.0380359	0.531344
Q86X76	NIT1	Nitrilase homolog 1	0.0466008	0.538191
Q9H4A4	RNPEP	Aminopeptidase B	0.0260677	0.54354
Q00325	SLC25A3	Phosphate carrier protein, mitochondrial	0.0143966	0.544555
Q16698	DECR1	2,4-dienoyl-CoA reductase, mitochondrial	0.00887818	0.559425
E9PHY0	ACP2	Lysosomal acid phosphatase	0.00502747	0.56976
Q09161	NCBP1	Nuclear cap-binding protein subunit 1	0.0121028	0.589709
Q13510	ASAH1	Acid ceramidase	0.00259876	0.597066
F8VZB1	ESYT1	Extended synaptotagmin-1 (Fragment)	0.0424962	0.605051
Q02818	NUCB1	Nucleobindin-1	0.0571227	0.624264
O94826	TOMM70A	Mitochondrial import receptor subunit TOM70	0.0247359	0.628115
P62081	RPS7	40S ribosomal protein S7	0.0044577	0.632169
O75170	PPP6R2	Serine/threonine-protein phosphatase 6 regulatory subunit 2	0.0100389	0.6418
P41091	EIF2S3	Eukaryotic translation initiation factor 2 subunit 3	0.00188163	0.660091
Q7Z494	NPHP3	Nephrocystin-3	0.0159651	0.668035
Q9BZZ5	API5	Apoptosis inhibitor 5	0.0132728	0.673643
P46777	RPL5	60S ribosomal protein L5	0.0437063	0.697704
P12111	COL6A3	Collagen alpha-3(VI) chain	0.000362548	0.69865
E7EW77	ABI2	Abl interactor 2	0.0185771	0.708239
O15514	POLR2D	DNA-directed RNA polymerase II subunit RPB4	0.0042369	0.709324
P00568	AK1	Adenylate kinase isoenzyme 1	0.00151716	0.71732
E9PKG6	NUCB2	Nucleobindin-2	0.0275002	0.734929
Q8N695	SLC5A8	Sodium-coupled monocarboxylate transporter 1	0.0010596	0.738701
Q96RL7	VPS13A	Vacuolar protein sorting-associated protein 13A	0.00579446	0.759595
O15085	ARHGEF11	Rho guanine nucleotide exchange factor 11	0.0608677	0.774704
Q99613	EIF3C	Eukaryotic translation initiation factor 3 subunit C	0.00173096	0.778883
Q68DK2	ZFYVE26	Zinc finger FYVE domain-containing protein 26	0.0318361	0.779263
P60893	GPR85	Probable G-protein coupled receptor 85	0.042913	0.779964
Q8N3D4	EHBP1L1	EH domain-binding protein 1-like protein 1	0.0446127	0.781331
O75534	CSDE1	Cold shock domain-containing protein E1	0.000764336	0.789383
Q8IVV2	LOXHD1	Lipoxygenase homology domain-containing protein 1	0.0540746	0.798122
P18085	ARF4	ADP-ribosylation factor 4	0.000502282	0.817744
Q8WUY3	PRUNE2	Protein prune homolog 2	0.0330292	0.821996
P62191	PSMC1	26S protease regulatory subunit 4	0.00586908	0.838274
Q71DI3	HIST2H3A	Histone H3.2	0.0397004	0.850667
Q5SSJ5	HP1BP3	Heterochromatin protein 1-binding protein 3	0.0124113	0.853317
Q15427	SF3B4	Splicing factor 3B subunit 4	0.0401076	0.854851
P47756	CAPZB	F-actin-capping protein subunit beta	0.04801	0.858065
Q92552	MRPS27	28S ribosomal protein S27, mitochondrial	0.0397607	0.888239
Q02978	SLC25A11	Mitochondrial 2-oxoglutarate/malate carrier protein	0.0139825	0.892721
P63010	AP2B1	AP-2 complex subunit beta	0.00736907	0.91207
P11182	DBT	Lipoamide acyltransferase component of branched-chain alpha-keto acid dehydrogenase complex, mitochondrial	0.0517441	0.914075
P26196	DDX6	Probable ATP-dependent RNA helicase DDX6	0.00169716	0.956306
P13569	CFTR	Cystic fibrosis transmembrane conductance regulator	0.00515143	0.964956
E9PAK5	DENND4B	DENN domain-containing protein 4B (Fragment)	0.000327895	0.992413
Q8WYQ5	DGCR8	Microprocessor complex subunit DGCR8	0.0548732	1.02123
O15116	LSM1	U6 snRNA-associated Sm-like protein LSm1	0.0428775	1.04038
Q96Q15	SMG1	Serine/threonine-protein kinase SMG1	0.0561897	1.06674
P49736	MCM2	DNA replication licensing factor MCM2	0.016031	1.09204
P61163	ACTR1A	Alpha-centractin	0.0162632	1.10658
A7E2V4	ZSWIM8	Zinc finger SWIM domain-containing protein 8	0.00920793	1.13795
Q6P2Q9	PRPF8	Pre-mRNA-processing-splicing factor 8	0.0454333	1.15339
P56537	EIF6	Eukaryotic translation initiation factor 6	0.0639601	1.16216
Q9ULE3	DENND2A	DENN domain-containing protein 2A	0.0475545	1.16231
Q08257	CRYZ	Quinone oxidoreductase	0.0683623	1.17245
Q9BY44	EIF2A	Eukaryotic translation initiation factor 2A	0.0279588	1.1764
Q9UN37	VPS4A	Vacuolar protein sorting-associated protein 4A	0.0291346	1.21533
O00567	NOP56	Nucleolar protein 56	0.0414535	1.21854
P55010	EIF5	Eukaryotic translation initiation factor 5	0.00110908	1.23425
Q8TCS8	PNPT1	Polyribonucleotide nucleotidyltransferase 1, mitochondrial	0.00792735	1.23632
O94888	UBXN7	UBX domain-containing protein 7	0.0562165	1.23803
P41250	GARS	Glycine--tRNA ligase	0.0194263	1.24213
Q13085	ACACA	Acetyl-CoA carboxylase 1	0.0201865	1.24598
A0A0C4DGK3	SYNE2	Nesprin-2	0.0200435	1.26539
P04264	KRT1	Keratin, type II cytoskeletal 1	0.0387314	1.27875
Q96K17	BTF3L4	Transcription factor BTF3 homolog 4	0.0373123	1.28439
Q99798	ACO2	Aconitate hydratase, mitochondrial	0.0273985	1.29558
Q8WUD1	RAB2B	Ras-related protein Rab-2B	0.0258438	1.30084
P19338	NCL	Nucleolin	0.0130769	1.30631
Q9UMR2	DDX19B	ATP-dependent RNA helicase DDX19B	0.0731572	1.30679
Q9P2R3	ANKFY1	Rabankyrin-5	0.0294965	1.30691
P28072	PSMB6	Proteasome subunit beta type-6	0.0014996	1.35094
P53992	SEC24C	Protein transport protein Sec24C	1.56265e-05	1.37597
O15031	PLXNB2	Plexin-B2	0.0037064	1.40029
B5MCF9	PES1	Pescadillo homolog	0.0363482	1.40216
P63241	EIF5A	Eukaryotic translation initiation factor 5A-1	0.0628141	1.40809
Q13619	CUL4A	Cullin-4A	0.0391974	1.41124
P13645	KRT10	Keratin, type I cytoskeletal 10	0.0166902	1.4134
P35749	MYH11	Myosin-11	0.013963	1.44355
O15212	PFDN6	Prefoldin subunit 6	0.0162122	1.44374
Q9BZF1	OSBPL8	Oxysterol-binding protein-related protein 8	0.0143158	1.46036
Q9H9Z2	LIN28A	Protein lin-28 homolog A	0.0116766	1.47975
P27695	APEX1	DNA-(apurinic or apyrimidinic site) lyase	0.00464771	1.48752
Q8N0Z3	SPICE1	Spindle and centriole-associated protein 1	0.000878118	1.54463
Q9P2P6	STARD9	StAR-related lipid transfer protein 9	0.000207657	1.55377
G5E9Q6	PFN2	Profilin	0.0864051	1.56229
Q9NSD9	FARSB	Phenylalanine--tRNA ligase beta subunit	0.000133988	1.56924
Q13428	TCOF1	Treacle protein	0.0071632	1.57143
H0YMZ1	PSMA4	Proteasome subunit alpha type (Fragment)	0.00395774	1.57287
P43246	MSH2	DNA mismatch repair protein Msh2	0.0173953	1.58832
Q86UX7	FERMT3	Fermitin family homolog 3	0.0516318	1.59294
A0A0A0MR87	STIL	SCL-interrupting locus protein	0.00178936	1.60548
Q15004	KIAA0101	PCNA-associated factor	0.0289621	1.6206
Q96S38	RPS6KC1	Ribosomal protein S6 kinase delta-1	0.0799369	1.63041
P21817	RYR1	Ryanodine receptor 1	0.0136591	1.63272
P18206	VCL	Vinculin	0.0450964	1.65506
Q58FF6	HSP90AB4P	Putative heat shock protein HSP 90-beta 4	0.0146905	1.65806
Q9Y295	DRG1	Developmentally-regulated GTP-binding protein 1	0.0116924	1.67099
Q86XI8	C19orf68	Uncharacterized protein C19orf68	0.0467825	1.701
Q12756	KIF1A	Kinesin-like protein KIF1A	0.0757751	1.72144
Q07866	KLC1	Kinesin light chain 1	0.0393777	1.72885
P25205	MCM3	DNA replication licensing factor MCM3	0.0401085	1.79381
A5PKW4	PSD	PH and SEC7 domain-containing protein 1	0.00392081	1.81674
F8W9U4	MAP4	Microtubule-associated protein	0.0067431	1.82582
P06748	NPM1	Nucleophosmin	0.0366449	1.84
O75962	TRIO	Triple functional domain protein	0.0013091	1.85433
O43491	EPB41L2	Band 4.1-like protein 2	0.0597351	1.86913
P06132	UROD	Uroporphyrinogen decarboxylase	0.0319441	1.87525
P42785	PRCP	Lysosomal Pro-X carboxypeptidase	0.0135075	1.91822
Q9P2M7	CGN	Cingulin	0.0285779	1.9322
Q6SA08	TSSK4	Testis-specific serine/threonine-protein kinase 4	0.00508058	1.94631
A4UGR9	XIRP2	Xin actin-binding repeat-containing protein 2	0.00746339	2.00903
Q9Y6Y8	SEC23IP	SEC23-interacting protein	4.78563e-05	2.0181
H0Y7E2	MPRIP	Myosin phosphatase Rho-interacting protein (Fragment)	0.0223825	2.02494
Q7KZ85	SUPT6H	Transcription elongation factor SPT6	0.0447606	2.02688
Q8NFD2	ANKK1	Ankyrin repeat and protein kinase domain-containing protein 1	0.00586087	2.03944
O76031	CLPX	ATP-dependent Clp protease ATP-binding subunit clpX-like, mitochondrial	0.0260341	2.05191
Q9Y4G6	TLN2	Talin-2	0.0707479	2.08509
Q9UDR5	AASS	Alpha-aminoadipic semialdehyde synthase, mitochondrial	0.00924774	2.10545
Q6UXH0	C19orf80	Angiopoietin-like protein 8	0.0115479	2.12132
A0A096LPH6	ZNF638	Zinc finger protein 638	0.041041	2.16809
Q16512	PKN1	Serine/threonine-protein kinase N1	0.0345094	2.17554
Q9NWV4	C1orf123	UPF0587 protein C1orf123	0.0218377	2.20511
Q9NVN3	RIC8B	Synembryn-B	4.99051e-05	2.22437
P61019	RAB2A	Ras-related protein Rab-2A	0.00613712	2.23866
P29144	TPP2	Tripeptidyl-peptidase 2	0.0298366	2.27836
Q8N766	EMC1	ER membrane protein complex subunit 1	0.0103131	2.31713
Q14746	COG2	Conserved oligomeric Golgi complex subunit 2	0.00603156	2.32299
O75436	VPS26A	Vacuolar protein sorting-associated protein 26A	0.0756208	2.40838
P04626	ERBB2	Receptor tyrosine-protein kinase erbB-2	0.0779335	2.40945
O95235	KIF20A	Kinesin-like protein KIF20A	0.0481636	2.41088
P61981	YWHAG	14-3-3 protein gamma	0.0124757	2.417
Q6YN16	HSDL2	Hydroxysteroid dehydrogenase-like protein 2	1.58676e-11	2.44163
P34896	SHMT1	Serine hydroxymethyltransferase, cytosolic	0.00817772	2.45481
Q9UNS2	COPS3	COP9 signalosome complex subunit 3	0.0106523	2.45847
P31946	YWHAB	14-3-3 protein beta/alpha	0.00615247	2.46363
Q6NUP7	PPP4R4	Serine/threonine-protein phosphatase 4 regulatory subunit 4	0.00618277	2.50094
J3QRT6	SEPT4	Septin-4	0.0214569	2.5023
P12259	F5	Coagulation factor V	0.0260271	2.53913
Q06033	ITIH3	Inter-alpha-trypsin inhibitor heavy chain H3	0.0003194	2.5937
O00206	TLR4	Toll-like receptor 4	0.00357287	2.63251
O75131	CPNE3	Copine-3	3.80081e-07	2.66134
Q6P2E9	EDC4	Enhancer of mRNA-decapping protein 4	0.0119305	2.67427
Q5T890	ERCC6L2	DNA excision repair protein ERCC-6-like 2	0.0542596	2.6892
Q9UHC1	MLH3	DNA mismatch repair protein Mlh3	0.0598836	2.69243
Q8IZU9	KIRREL3	Kin of IRRE-like protein 3	0.0110272	2.76022
P31040	SDHA	Succinate dehydrogenase [ubiquinone] flavoprotein subunit, mitochondrial	0.00740352	2.78212
P28331	NDUFS1	NADH-ubiquinone oxidoreductase 75 kDa subunit, mitochondrial	0.0111077	2.79886
Q9UBG0	MRC2	C-type mannose receptor 2	0.028991	2.80287
P42695	NCAPD3	Condensin-2 complex subunit D3	0.000177281	2.83142
P49959	MRE11A	Double-strand break repair protein MRE11A	0.00841934	2.85341
Q02224	CENPE	Centromere-associated protein E	0.0458779	2.89945
P49643	PRIM2	DNA primase large subunit	1.04798e-07	2.95387
Q96JI7	SPG11	Spatacsin	0.00509996	2.99758
Q92797	SYMPK	Symplekin	5.04549e-05	3.01358
Q9UKC9	FBXL2	F-box/LRR-repeat protein 2	0.0326531	3.12015
Q7Z460	CLASP1	CLIP-associating protein 1	0.017693	3.13024
P49915	GMPS	GMP synthase [glutamine-hydrolyzing]	0.00556083	3.17536
Q14344	GNA13	Guanine nucleotide-binding protein subunit alpha-13	0.017994	3.22864
Q6ZS17	FAM65A	Protein FAM65A	0.0480507	3.29393
Q6P3W7	SCYL2	SCY1-like protein 2	0.0509349	3.31763
P46100	ATRX	Transcriptional regulator ATRX	0.0089692	3.38136
Q8NDW8	TTC21A	Tetratricopeptide repeat protein 21A	0.000961975	3.42966
P38606	ATP6V1A	V-type proton ATPase catalytic subunit A	0.00124285	3.46437
Q8TD84	DSCAML1	Down syndrome cell adhesion molecule-like protein 1	0.00331988	3.50259
Q9Y2K3	MYH15	Myosin-15	0.0235541	3.5244
Q9BXJ9	NAA15	N-alpha-acetyltransferase 15, NatA auxiliary subunit	0.0110462	3.57952
Q9NUQ9	FAM49B	Protein FAM49B	0.0223808	3.586
Q9P287	BCCIP	BRCA2 and CDKN1A-interacting protein	0.0773296	3.58692
E7ETD6	BPTF	Nucleosome-remodeling factor subunit BPTF (Fragment)	0.0456287	3.65277
Q14517	FAT1	Protocadherin Fat 1	0.00055342	3.7296
P04083	ANXA1	Annexin A1	0.0551897	3.73153
Q96JJ3	ELMO2	Engulfment and cell motility protein 2	0.00846168	3.76539
Q8NEZ3	WDR19	WD repeat-containing protein 19	0.00577236	3.83368
P98160	HSPG2	Basement membrane-specific heparan sulfate proteoglycan core protein	0.000953246	3.84283
Q13576	IQGAP2	Ras GTPase-activating-like protein IQGAP2	0.00528275	3.93436
I3L4V6	NXN	Nucleoredoxin (Fragment)	0.00746492	4.00609
Q8IYE0	CCDC146	Coiled-coil domain-containing protein 146	0.0308418	4.27982
Q8IW93	ARHGEF19	Rho guanine nucleotide exchange factor 19	0.00829116	4.28209
Q9H845	ACAD9	Acyl-CoA dehydrogenase family member 9, mitochondrial	0.0177981	4.39111
G5E9V5	MRPS22	28S ribosomal protein S22, mitochondrial	0.0207931	4.44426
P61764	STXBP1	Syntaxin-binding protein 1	0.00242603	4.51032
Q9BXW9	FANCD2	Fanconi anemia group D2 protein	0.0221405	4.55549
Q99497	PARK7	Protein deglycase DJ-1	0.0308072	4.70921
Q53FA7	TP53I3	Quinone oxidoreductase PIG3	0.0690065	4.75994
G3XAA2	MAP4K4	Mitogen-activated protein kinase kinase kinase kinase 4	0.0181138	4.77513
Q5T481	RBM20	RNA-binding protein 20	0.0240543	4.82088
Q6FI13	HIST2H2AA3	Histone H2A type 2-A	0.000940846	4.88007
Q9P2Y5	UVRAG	UV radiation resistance-associated gene protein	0.0073725	4.91997
Q5K651	SAMD9	Sterile alpha motif domain-containing protein 9	0.06759	4.95444
Q15437	SEC23B	Protein transport protein Sec23B	0.000181502	4.95706
P50453	SERPINB9	Serpin B9	0.000835398	5.05445
B4DDF4	CNN2	Calponin	0.0238899	5.09544
Q14739	LBR	Lamin-B receptor	0.00801224	5.12386
P38398	BRCA1	Breast cancer type 1 susceptibility protein	0.00812926	5.19446
P62841	RPS15	40S ribosomal protein S15	0.00297305	5.23027
P15531	NME1	Nucleoside diphosphate kinase A	0.025448	5.27667
Q6P0N0	MIS18BP1	Mis18-binding protein 1	0.0124913	5.5358
Q99426	TBCB	Tubulin-folding cofactor B	0.0253192	5.56421
Q8N6Q8	METTL25	Methyltransferase-like protein 25	0.0217365	5.80017
Q8TD19	NEK9	Serine/threonine-protein kinase Nek9	0.00902122	6.2688
Q02153	GUCY1B3	Guanylate cyclase soluble subunit beta-1	0.000682802	7.89098
Q5THJ4	VPS13D	Vacuolar protein sorting-associated protein 13D	0.00273405	8.41016
