# Supplementary material for: Zika virus disrupts molecular fingerprinting of human neurospheres
Source: Sci Rep. 2017 Jan 23;7:40780. doi: 10.1038/srep40780 (PMC5256095; doi:10.1038/srep40780)
Supplement: Supplementary Table S3 [file srep40780-s4.xls]

## Sheet: Gene_List
Supplementary Table 2: List of regulated genes
Gene_id	GeneName	Locus	LogFC	TEST_STAT	P-VALUE	Q-VALUE
XLOC_024488	TJP3	19:3708106-3761697	-4.20058	-0.387932	0.00895	0.999777
XLOC_008433	GRM5-AS1	11:88237743-88799113	-4.02068	-0.573812	0.0355	0.999777
XLOC_002306	DISP1	1:222988363-223179337	-3.43961	-3.23452	5e-05	0.110775
XLOC_026377	ZNF565	19:36672698-36737159	-3.07086	-2.04198	0.04955	0.999777
XLOC_017564	CHRFAM7A	15:30653442-30686052	-2.67941	-0.537578	0.0078	0.999777
XLOC_046642	CHPF2	7:150929574-150974982	-2.67379	-4.98839	5e-05	0.110775
XLOC_009574	SNHG1	11:62619459-62623386	-2.51605	-2.77592	5e-05	0.110775
XLOC_015129	-	14:96410316-96415290	-1.93875	-1.76082	0.0382	0.999777
XLOC_041063	RP11-43F13.1	5:1594740-1634120	-1.91337	-2.11208	0.0257	0.999777
XLOC_016484	RNU6-741P	15:24007460-24069929	-1.79411	-1.69442	0.0244	0.999777
XLOC_017254	PDE8A	15:85523670-85682376	-1.72551	-1.91003	0.00135	0.999777
XLOC_024105	NOL4	18:31431063-31804916	-1.66263	-0.585881	0.03825	0.999777
XLOC_040985	ZNF354B	5:178286953-178315906	-1.65971	-2.21023	0.0014	0.999777
XLOC_017192	ARNT2	15:80696691-80890278	-1.60772	-3.54141	5e-05	0.110775
XLOC_025475	ZNF701,ZNF808	19:53030904-53090427	-1.54288	-1.64494	0.005	0.999777
XLOC_003918	RP11-640M9.1	1:144275917-144521970	-1.52073	-0.470593	0.0087	0.999777
XLOC_029562	-	2:75464217-75633191	-1.38761	-1.52189	0.04325	0.999777
XLOC_023862	DLGAP1	18:3496029-4455335	-1.35595	-0.605676	0.0447	0.999777
XLOC_042877	C6orf25	6:31686370-31694571	-1.22136	-0.7287	0.03605	0.999777
XLOC_030387	CERKL,NEUROD1	2:182401402-182545603	-1.08086	-0.761318	0.00785	0.999777
XLOC_044675	SNAP91	6:84262598-84419410	-0.994971	-0.618705	0.03485	0.999777
XLOC_007065	CWF19L1	10:101989423-102027437	-0.825371	-1.20618	0.0482	0.999777
XLOC_043610	MYB	6:135502452-135540311	-0.794583	-0.617261	0.03995	0.999777
XLOC_017283	LINC00925	15:89904809-89941721	-0.757396	-1.03505	0.038	0.999777
XLOC_006305	GDI2	10:5726800-5884095	-0.698783	-1.38754	0.03735	0.999777
XLOC_017046	RPLP1	15:69745122-69748255	-0.670213	-1.52892	0.0265	0.999777
XLOC_000677	RPS8	1:45205448-45244451	-0.613289	-1.61575	0.04555	0.999777
XLOC_036885	ZMAT3	3:178734943-178790067	0.61723	1.10747	0.0423	0.999777
XLOC_026968	-	19:36066505-36066745	0.631397	1.43254	0.03505	0.999777
XLOC_042158	ANXA6	5:150480272-150537443	0.687707	1.11902	0.0398	0.999777
XLOC_020554	-	16:33963858-33964064	0.688057	1.81137	0.01095	0.999777
XLOC_033961	RPL3	22:39707877-39716415	0.709182	1.70333	0.0466	0.999777
XLOC_000459	SESN2	1:28586037-28609002	0.78762	1.47035	0.0392	0.999777
XLOC_024822	FCHO1	19:17858526-17899377	0.824096	0.857748	0.0377	0.999777
XLOC_007176	HSPA12A	10:118423206-118502085	0.838255	1.08749	0.0314	0.999777
XLOC_052620	NPDC1	9:139933921-139940655	0.842528	1.10085	0.04235	0.999777
XLOC_042975	CDKN1A	6:36644269-36655116	0.859606	1.95685	0.00335	0.999777
XLOC_025833	SEMA6B	19:4542598-4559820	0.876768	1.44836	0.0272	0.999777
XLOC_025856	RFX2	19:5978413-6199583	0.896766	0.724073	0.0468	0.999777
XLOC_004271	F11R,RP11-544M22.13,TSTD1	1:160965000-161008780	0.916688	1.03984	0.0289	0.999777
XLOC_009536	VWCE	11:61025701-61062896	0.936849	1.23667	0.0409	0.999777
XLOC_044389	CCND3	6:41902670-42018095	0.964313	1.02638	0.02835	0.999777
XLOC_045183	TCP1	6:160090088-160210781	0.97294	1.38233	0.02515	0.999777
XLOC_030923	-	2:133038624-133038723	1.00499	2.30589	0.0016	0.999777
XLOC_047108	TNS3	7:47314751-47622156	1.01756	0.841319	0.0337	0.999777
XLOC_018776	IL4R	16:27324988-27376099	1.0328	0.520375	0.04895	0.999777
XLOC_037509	SPATA18	4:52917496-52963458	1.11554	0.755633	0.04055	0.999777
XLOC_011400	DRAM1	12:102271128-102405908	1.15131	1.03983	0.02255	0.999777
XLOC_041294	C5orf42	5:37106222-37249530	1.19503	0.908719	0.02285	0.999777
XLOC_015113	RP11-986E7.7,SERPINA3,SERPINA4,SERPINA5	14:95027427-95090983	1.19785	1.03504	0.0302	0.999777
XLOC_026629	SLC8A2	19:47931273-47975425	1.3059	0.776908	0.04845	0.999777
XLOC_012411	STAT6	12:57482676-57607134	1.39548	0.30743	0.03895	0.999777
XLOC_047966	RARRES2	7:150035407-150038763	1.401	1.34127	0.0381	0.999777
XLOC_043421	LACE1	6:108616097-108847999	1.45619	1.1516	0.0173	0.999777
XLOC_049135	BAI1	8:143530790-143626370	1.45903	1.49997	0.0111	0.999777
XLOC_008007	STX3	11:59480295-59573354	1.47086	1.05254	0.0282	0.999777
XLOC_024840	GDF15	19:18485540-18499986	1.50522	1.0249	0.032	0.999777
XLOC_030635	TNS1	2:218664511-218867718	1.51565	0.774002	0.00165	0.999777
XLOC_009587	PLA2G16	11:63340603-63389143	1.54301	1.0021	0.0324	0.999777
XLOC_059516	PIR	X:15402920-15574652	1.5782	1.73007	0.0024	0.999777
XLOC_048297	PPP3CC	8:22298331-22433301	1.63386	0.913635	0.04685	0.999777
XLOC_060675	RNA5-8SP6	Y:10037763-10037915	1.64052	2.0772	0.00565	0.999777
XLOC_007370	EFCAB4A	11:818901-842545	1.70696	0.431436	0.04175	0.999777
XLOC_030668	PTPRN	2:220154344-220174370	1.70836	0.545658	0.0041	0.999777
XLOC_039695	NKD2	5:1008943-1039058	1.71727	1.35947	0.02435	0.999777
XLOC_033874	SYN3	22:32908538-33454358	1.82732	0.689728	0.01375	0.999777
XLOC_023103	CYGB	17:74523437-74553765	1.83121	0.657729	0.0402	0.999777
XLOC_046005	MAGI2-AS3	7:77646119-79100524	1.87366	0.808869	0.01735	0.999777
XLOC_048916	KB-1507C5.2	8:103838541-103990104	1.94112	0.199682	0.00335	0.999777
XLOC_027496	ANXA4	2:69685128-70053596	1.96196	0.411829	0.01425	0.999777
XLOC_026889	ZSCAN5A	19:56732680-56904914	1.96522	0.672243	0.0071	0.999777
XLOC_022039	TMEM107	17:8076201-8079730	2.00051	5.87727	0.01225	0.999777
XLOC_029802	TSGA10	2:99613723-100106497	2.12328	0.302024	0.0051	0.999777
XLOC_043810	PACRG	6:161768451-163736524	2.29372	0.55749	0.01095	0.999777
XLOC_004531	BRINP3	1:190066791-190446759	2.45432	0.700613	0.0464	0.999777
XLOC_004313	ALDH9A1	1:165631452-165679205	2.61244	5.5782	5e-05	0.110775
XLOC_036949	EHHADH	3:184880658-184999778	2.68789	0.518548	0.02305	0.999777
XLOC_031520	SLCO4A1	20:61272070-61317137	2.88527	0.715198	0.0106	0.999777
XLOC_025110	AC012309.5	19:37742813-37756437	3.16053	1.12232	0.00345	0.999777
XLOC_022686	GFAP	17:42923720-42994305	3.8553	0.332003	5e-05	0.110775
XLOC_005327	U3	10:21774411-21786191	6.56574	3.19522	0.00265	0.999777
XLOC_008678	RN7SL529P	11:118865043-118865343	Inf	NA	0.028	0.999777
XLOC_021650	LINC00674	17:66098048-66111659	Inf	NA	0.0087	0.999777
XLOC_003108	RN7SL136P	1:35729822-35730083	-Inf	NA	0.0179	0.999777
XLOC_025673	AC003682.16	19:58136399-58138318	-Inf	NA	0.0102	0.999777
XLOC_029219	RP11-490M8.1	2:36581891-36582257	-Inf	NA	0.0179	0.999777
XLOC_030878	-	2:3613810-3614299	-Inf	NA	0.0008	0.999777
XLOC_030945	-	2:242711404-242711889	-Inf	NA	0.002	0.999777
XLOC_033343	RP1-149A16.16	22:32782654-32782855	-Inf	NA	0.0406	0.999777
XLOC_034413	RP11-761N21.2	3:40803035-40803290	-Inf	NA	0.0406	0.999777
XLOC_037580	RP11-622J8.1	4:60018551-60041864	-Inf	NA	0.0297	0.999777
XLOC_058252	MT-TE	MT:14673-14742	-Inf	NA	0.0406	0.999777
